# Supplementary material for: Effects of N-Acetylneuraminic Acid on Intestinal Microbial Composition and Metabolic Activity in a Piglet Model
Source: Vet Sci. 2026 Mar 21;13(3):295. doi: 10.3390/vetsci13030295 (PMC13030646; doi:10.3390/vetsci13030295)
Supplement: Supplementary file 1 [file vetsci-13-00295-s001.zip]

Archive with 1 entries (1 files):
- vetsci-4180753-supplementary.pdf
